# Supplementary material for: Safety of Lactiplantibacillus plantarum K014 in Healthy Adults: A Randomized, Double-Blind, Placebo-Controlled, Parallel-Group Trial
Source: Nutrients. 2026 Apr 29;18(9):1406. doi: 10.3390/nu18091406 (PMC13165160; doi:10.3390/nu18091406)
Supplement: Supplementary file 1 [file nutrients-18-01406-s001.zip]

Archive with 1 entries (1 files):
- nutrients-4173089-supplementary.pdf
